# Supplementary material for: The dominant Anopheles vectors of human malaria in Africa, Europe and the Middle East: occurrence data, distribution maps and bionomic précis
Source: Parasit Vectors. 2010 Dec 3;3:117. doi: 10.1186/1756-3305-3-117 (PMC3016360; doi:10.1186/1756-3305-3-117)
Supplement: Additional file 1 — Expert opinion distribution maps for the seven DVS of Africa and the six DVS of the Europe and Middle Eastern region. [file 1756-3305-3-117-S1.ZIP]

Archive with 52 entries (52 files):
- Additional file 1 - African, Euro-ME EO shapefiles/arabiensis.dbf
- Additional file 1 - African, Euro-ME EO shapefiles/arabiensis.prj
- Additional file 1 - African, Euro-ME EO shapefiles/arabiensis.shp
- Additional file 1 - African, Euro-ME EO shapefiles/arabiensis.shx
- Additional file 1 - African, Euro-ME EO shapefiles/atroparvus.dbf
- Additional file 1 - African, Euro-ME EO shapefiles/atroparvus.prj
- Additional file 1 - African, Euro-ME EO shapefiles/atroparvus.shp
- Additional file 1 - African, Euro-ME EO shapefiles/atroparvus.shx
- Additional file 1 - African, Euro-ME EO shapefiles/funestus.dbf
- Additional file 1 - African, Euro-ME EO shapefiles/funestus.prj
- Additional file 1 - African, Euro-ME EO shapefiles/funestus.shp
- Additional file 1 - African, Euro-ME EO shapefiles/funestus.shx
- Additional file 1 - African, Euro-ME EO shapefiles/gambiae_ss.dbf
- Additional file 1 - African, Euro-ME EO shapefiles/gambiae_ss.prj
- Additional file 1 - African, Euro-ME EO shapefiles/gambiae_ss.shp
- Additional file 1 - African, Euro-ME EO shapefiles/gambiae_ss.shx
- Additional file 1 - African, Euro-ME EO shapefiles/labranchiae.dbf
- Additional file 1 - African, Euro-ME EO shapefiles/labranchiae.prj
- Additional file 1 - African, Euro-ME EO shapefiles/labranchiae.shp
- Additional file 1 - African, Euro-ME EO shapefiles/labranchiae.shx
- Additional file 1 - African, Euro-ME EO shapefiles/melas.dbf
- Additional file 1 - African, Euro-ME EO shapefiles/melas.prj
- Additional file 1 - African, Euro-ME EO shapefiles/melas.shp
- Additional file 1 - African, Euro-ME EO shapefiles/melas.shx
- Additional file 1 - African, Euro-ME EO shapefiles/merus.dbf
- Additional file 1 - African, Euro-ME EO shapefiles/merus.prj
- Additional file 1 - African, Euro-ME EO shapefiles/merus.shp
- Additional file 1 - African, Euro-ME EO shapefiles/merus.shx
- Additional file 1 - African, Euro-ME EO shapefiles/messeae.dbf
- Additional file 1 - African, Euro-ME EO shapefiles/messeae.prj
- Additional file 1 - African, Euro-ME EO shapefiles/messeae.shp
- Additional file 1 - African, Euro-ME EO shapefiles/messeae.shx
- Additional file 1 - African, Euro-ME EO shapefiles/moucheti.dbf
- Additional file 1 - African, Euro-ME EO shapefiles/moucheti.prj
- Additional file 1 - African, Euro-ME EO shapefiles/moucheti.shp
- Additional file 1 - African, Euro-ME EO shapefiles/moucheti.shx
- Additional file 1 - African, Euro-ME EO shapefiles/nili.dbf
- Additional file 1 - African, Euro-ME EO shapefiles/nili.prj
- Additional file 1 - African, Euro-ME EO shapefiles/nili.shp
- Additional file 1 - African, Euro-ME EO shapefiles/nili.shx
- Additional file 1 - African, Euro-ME EO shapefiles/sacharovi.dbf
- Additional file 1 - African, Euro-ME EO shapefiles/sacharovi.prj
- Additional file 1 - African, Euro-ME EO shapefiles/sacharovi.shp
- Additional file 1 - African, Euro-ME EO shapefiles/sacharovi.shx
- Additional file 1 - African, Euro-ME EO shapefiles/sergentii.dbf
- Additional file 1 - African, Euro-ME EO shapefiles/sergentii.prj
- Additional file 1 - African, Euro-ME EO shapefiles/sergentii.shp
- Additional file 1 - African, Euro-ME EO shapefiles/sergentii.shx
- Additional file 1 - African, Euro-ME EO shapefiles/superpictus.dbf
- Additional file 1 - African, Euro-ME EO shapefiles/superpictus.prj
- Additional file 1 - African, Euro-ME EO shapefiles/superpictus.shp
- Additional file 1 - African, Euro-ME EO shapefiles/superpictus.shx
